# Supplementary material for: The expression of the Slit-Robo signal in the retina of diabetic rats and the vitreous or fibrovascular retinal membranes of patients with proliferative diabetic retinopathy
Source: PLoS One. 2017 Oct 3;12(10):e0185795. doi: 10.1371/journal.pone.0185795 (PMC5626485; doi:10.1371/journal.pone.0185795)
Supplement: S1 File — This file included the data which revealed in the manuscript. (ZIP) [file pone.0185795.s003.zip]

Archive with 59 entries (54 files):
- datas/
- datas/ELISA/
- datas/ELISA/Description of patient data.txt
- datas/ELISA/ELISA101108.xls
- datas/ELISA/Hypertension.spv
- datas/ELISA/Neovascularization.spv
- datas/ELISA/Normal distribution.spv
- datas/ELISA/Paired comparison.spv
- datas/ELISA/Proliferation membrane.spv
- datas/ELISA/Traction detachment of retina.spv
- datas/ELISA/Vitreous  ELISA.sav
- datas/ELISA/Vitreous 2.spv
- datas/ELISA/Vitreous ELISA.spv
- datas/ELISA/Vitreous body LNZHUANHUAN.spv
- datas/ELISA/Vitreous body results.spv
- datas/ELISA/Vitreous body.spv
- datas/ELISA/Vitreous body_1.sav
- datas/ELISA/Vitreous hemorrhage.spv
- datas/ELISA/Years of diabetes.spv
- datas/ELISA/ages.spv
- datas/ELISA/blood glucose.spv
- datas/ELISA/gender.spv
- datas/ELISA/gender2.spv
- datas/ELISA/glycosylated hemoglobin.spv
- datas/ELISA/laser.spv
- datas/ELISA/macular hole.spv
- datas/ELISA/patient datas.sav
- datas/ELISA/patients datas.xls
- datas/ELISA/picture.spv
- datas/Intravitreal Injections of rats/
- datas/Intravitreal Injections of rats/Intravitreal Injections of rats.sav
- datas/Intravitreal Injections of rats/Intravitreal Injections of rats.spv
- datas/Intravitreal Injections of rats/Intravitreal Injections of rats.xls
- datas/PCR/
- datas/PCR/8.20DM.xls
- datas/PCR/8.20intervene.xls
- datas/PCR/8.26DM RAT .xls
- datas/PCR/Proliferation membrane robo1.sav
- datas/PCR/Proliferation membrane robo1.spv
- datas/PCR/Proliferation membrane vegf.sav
- datas/PCR/Proliferation membrane vegf.spv
- datas/PCR/Proliferation membrane.xls
- datas/PCR/RAT results.xls
- datas/PCR/r1.sav
- datas/PCR/r1.spv
- datas/PCR/slit.spv
- datas/PCR/slit2.sav
- datas/PCR/slit2Proliferation membrane.sav
- datas/PCR/slitProliferation membrane.spv
- datas/PCR/the result of Proliferation membrane.xls
- datas/WESTERN/
- datas/WESTERN/ROBO1.sav
- datas/WESTERN/r1.spv
- datas/WESTERN/robo1.xls
- datas/WESTERN/slit2.sav
- datas/WESTERN/slit2.spv
- datas/WESTERN/slit2.xls
- datas/WESTERN/╨┬╜¿ Microsoft Office Excel 97-2003 ╣ñ╫≈▒φ (2).xls
- datas/WESTERN/╨┬╜¿ Microsoft Office Excel 97-2003 ╣ñ╫≈▒φ.xls
