# Supplementary material for: The expression of the Slit-Robo signal in the retina of diabetic rats and the vitreous or fibrovascular retinal membranes of patients with proliferative diabetic retinopathy
Source: PLoS One. 2017 Oct 3;12(10):e0185795. doi: 10.1371/journal.pone.0185795 (PMC5626485; doi:10.1371/journal.pone.0185795)
Supplement: S1 File — This file included the data which revealed in the manuscript. (ZIP) [file pone.0185795.s003.zip › datas/ELISA/Description of patient data.txt]

1   ÑôÐÔ
0   ÒõÐÔ
