# Supplementary material for: The expression of the Slit-Robo signal in the retina of diabetic rats and the vitreous or fibrovascular retinal membranes of patients with proliferative diabetic retinopathy
Source: PLoS One. 2017 Oct 3;12(10):e0185795. doi: 10.1371/journal.pone.0185795 (PMC5626485; doi:10.1371/journal.pone.0185795)
Supplement: S1 File — This file included the data which revealed in the manuscript. (ZIP) [file pone.0185795.s003.zip › datas/ELISA/ELISA101108.xls]

## Sheet: Sheet1
0.047	0.1	0.113	0.108	0.157	0.201	0.113	0.129	0.142	0.144	0.155	0.171
0.147	0.306	0.31	0.189	0.14	0.206	0.173	0.105	0.147	0.168	0.149	0.17
0.24	0.091	0.1	0.1	0.102	0.185	0.133	0.143	0.158	0.162	0.14	0.135
0.944	0.093	0.108	0.1	0.101	0.198	0.157	0.126	0.147	0.153	0.138	0.144
2.397	0.098	0.108	0.107	0.099	0.154	0.151	0.132	0.148	0.138	0.149	0.135
**	0.124	0.113	0.114	0.104	0.161	0.166	0.151	0.157	0.149	0.133	0.16
0.056	0.101	0.109	0.103	0.104	0.175	0.189	0.147	0.174	0.222	0.183	0.169
0.306	0.086	0.121	0.114	0.11	0.153	0.177	0.205	0.114	0.16	0.157	0.696
	0.26871	0.336038	0.310143	0.563919	0.791799	0.336038	0.418904	0.486232	0.49659	0.553561	0.636426
	1.3356	1.35632	0.72965	0.475874	0.817695	0.646784	0.294605	0.512128	0.620889	0.522486	0.631247
	0.222098	0.26871	0.26871	0.279068	0.708933	0.43962	0.491411	0.569098	0.589814	0.475874	0.449979
	0.232456	0.310143	0.26871	0.273889	0.776262	0.563919	0.403367	0.512128	0.543202	0.465516	0.49659
	0.258352	0.310143	0.304964	0.263531	0.548381	0.532844	0.434441	0.517307	0.465516	0.522486	0.449979
	0.393008	0.336038	0.341217	0.289426	0.584635	0.610531	0.532844	0.563919	0.522486	0.43962	0.579456
0.0408296	0.273889	0.315322	0.284247	0.289426	0.657142	0.72965	0.512128	0.651963	0.90056	0.698575	0.626068
1.3356	0.196203	0.377471	0.341217	0.320501	0.543202	0.667501	0.812516	0.341217	0.579456	0.563919	1.92044
0.24	1
0.944	2.5
2.397	5
	0.26871	0.336038	0.310143	0.563919	0.791799	0.336038	0.418904	0.486232	0.49659	0.553561	0.636426
	1.3356	1.35632	0.72965	0.475874	0.817695	0.646784	0.294605	0.512128	0.620889	0.522486	0.631247
	0.222098	0.26871	0.26871	0.279068	0.708933	0.43962	0.491411	0.569098	0.589814	0.475874	0.449979
	0.232456	0.310143	0.26871	0.273889	0.776262	0.563919	0.403367	0.512128	0.543202	0.465516	0.49659
	0.258352	0.310143	0.304964	0.263531	0.548381	0.532844	0.434441	0.517307	0.465516	0.522486	0.449979
	0.393008	0.336038	0.341217	0.289426	0.584635	0.610531	0.532844	0.563919	0.522486	0.43962	0.579456
0.0408296	0.273889	0.315322	0.284247	0.289426	0.657142	0.72965	0.512128	0.651963	0.90056	0.698575	0.626068
1.3356	0.196203	0.377471	0.341217	0.320501	0.543202	0.667501	0.812516	0.341217	0.579456	0.563919	1.92044
0	0.53742	0.672077	0.620286	1.12784	1.5836	0.672077	0.837808	0.972464	0.993181	1.10712	1.27285
0	2.67121	2.71264	1.4593	0.951748	1.63539	1.29357	0.589211	1.02426	1.24178	1.04497	1.26249
0	0.444196	0.53742	0.53742	0.558136	1.41787	0.879241	0.982823	1.1382	1.17963	0.951748	0.899957
0	0.464913	0.620286	0.53742	0.547778	1.55252	1.12784	0.806733	1.02426	1.0864	0.931032	0.993181
0	0.516704	0.620286	0.609927	0.527062	1.09676	1.06569	0.868882	1.03461	0.931032	1.04497	0.899957
0	0.786017	0.672077	0.682435	0.578853	1.16927	1.22106	1.06569	1.12784	1.04497	0.879241	1.15891
0.0816592	0.547778	0.630644	0.568495	0.578853	1.31428	1.4593	1.02426	1.30393	1.80112	1.39715	1.25214
2.67121	0.392405	0.754942	0.682435	0.641002	1.0864	1.335	1.62503	0.682435	1.15891	1.12784	3.84088
			红PDR	0.67去除		28 个	-1	27
			黑黄斑	1.80组数值去除		27个	1	28
			绿 黄斑
