# Supplementary material for: The expression of the Slit-Robo signal in the retina of diabetic rats and the vitreous or fibrovascular retinal membranes of patients with proliferative diabetic retinopathy
Source: PLoS One. 2017 Oct 3;12(10):e0185795. doi: 10.1371/journal.pone.0185795 (PMC5626485; doi:10.1371/journal.pone.0185795)
Supplement: S1 File — This file included the data which revealed in the manuscript. (ZIP) [file pone.0185795.s003.zip › datas/ELISA/patients datas.xls]

## Sheet: Sheet1
	年龄	性别	类型	HBP	DM年数	空腹血糖	光凝	NV	玻血	增殖膜	牵网	黄斑孔	黄斑前膜	糖化血红蛋白
1	30	男	2	0	5	7.24	0	0	1	1	0	0	0	8.3
2	56	男	2	1	10	4.23	1	0	1	1	1	0	0	6
3	59	女	2	0	18	6.15	0	0	1	1	1	0	0	6.3
4	23	男	1	0	8	7.47	0	0	1	1	1	0	0	6.6
5	61	男	2	1	30	3.63	0	0	1	1	1	0	0	7
6	45	女	2	1	15	6.54	1	0	1	1	1	0	0	6.3
7	63	男	2	1	3	8.99	1	0	1	0	0	0	0	9.6
8	49	男	2	1	8	6.54	0	0	1	1	1	0	0	10.2
9	39	男	2	1	20	13.37	0	0	1	1	0	0	0
10	28	男	2	1	2	10.29	0	0	1	1	1	0	0	10.3
11	39	男	2	1	10	5.4	0	0	1	1	1	0	0	6.4
12	33	男	0	0	0	0	0	0	0	0	0	0	1
13	59	女	0	0	0	5.4	0	0	0	0	0	0	1
14	45	男	0	0	0	5.06	0	0	0	0	0	1	0
15	39	男	0				0	0	0	0	0	0	1
16	36	女	0	0	0	4.92	0	0	0	0	0	0	1
17	68	男	0	0	0	4.48	0	0	0	0	0	0	1
18	63	男	0	0	0	5.51	0	0	0	0	0	1	0
19	16	男	0	0	0	5.07	0	0	0	0	0	0	1
20	57	女	0	0	0	6.01	0	0	0	0	0	1	0
21	46	男	0	1	0	4.84	0	0	0	0	0	0	1
22	44	男	2	0	4	9.03	1	0	1	1	1	0	0	10.2
23	34	女	2	1	5	8.65	0	0	1	1	1	0	0	7.6
24	61	男	2	1	8	5.97	1	1	1	1	1	0	0	8.2
25	50	女	2	0	2月	3.93	0	0	0	1	1	0	0	5.6
26	56	男	2	1	6	6.63	0	0	1	1	1	0	0	6.5
27	50	女	2	1	15	6.58	1	0	0	1	1	0	0	8.1
28	49	男	2	0	1	7.7	1	0	1	1	1	0	0	8.2
29	67	男	2	1	6	5.14	0	0	0	1	1	0	0	4.3
30	黄斑56	男										0	1
31	55	女	2	1	14	8.87	0	0	1	1	0	0	0	8.3
32	46	女	2	0	3	9.55	0	0	1	1	0	0	0	9.2
33	56	女	0	0	0	5.37	0	0	0	0	0	0	1
34	PDR65	女	2	1	4	9.34	0	0	0	1	1	0	0	10.3
35	38	男	2	0	8	6.56	1	0	1	1	1	0	0	6.7
36	58	女	0	0	0	12.38	0	0	0	0	0	1	0
37	49	男	0	0	0	5.08	0	0	0	0	0	1	0
38	55	男	0	0	0	4.67	0	0	0	0	0	1	0
39	29	女	0	0	0	4.51	0	0	0	0	0	1	0
40	67	男	0	0	0	4.6	0	0	0	0	0	0	1
41	67	女	0	0	0	4.67	0	0	0	0	0	1	0
42	54	男	0	0	0	5.43	0	0	0	0	0	1	0
43	54	女	2	1	17	10.62	0	1	1	1	0	0	0	10.3
44	45	女	0	0	0	4.97	0	0	0	0	0	1	0
45	59	男	0	0	0	4.59	0	0	0	0	0	1	0
46	60	男	0	0	0	5.16	0	0	0	0	0	1	0
47	54	女	0	1	0	5.25	0	0	0	0	0	1	0
48	63	女	2	1		5.65	0	0	0	0	0	1	0
49	27	女	0	0	0	4.6	0	0	0	0	0	1	0
50	65	女	0	0	0	4.64	0	0	0	0	0	1	0
51	60	女	2	1	0	5.75	0	0	0	0	0	1	0
52	52	女	0	0	0	5.13	0	0	0	0	0	1	0
53	55	男	0	0	0	5.42	0	0	0	0	0	0	1
54	73	女	2	1	30	6.82	0	0	1	1	1	0	0	8.5
55	46	女	2	0	5	7.93	0	0	1	0	0	0	0	9.2
56	69	女	2	0	20	5.55	0	0	1	1	1	0	0	6.1
57	83	男	2	1	23	10.66	0	1	1	0	0	0	0	10.4
58
59
60
		红的黄斑
