# Supplementary material for: The expression of the Slit-Robo signal in the retina of diabetic rats and the vitreous or fibrovascular retinal membranes of patients with proliferative diabetic retinopathy
Source: PLoS One. 2017 Oct 3;12(10):e0185795. doi: 10.1371/journal.pone.0185795 (PMC5626485; doi:10.1371/journal.pone.0185795)
Supplement: S1 File — This file included the data which revealed in the manuscript. (ZIP) [file pone.0185795.s003.zip › datas/Intravitreal Injections of rats/Intravitreal Injections of rats.xls]

## Sheet: Sheet1
sd			dm			dm+s
0.402			1.245			1.324
0.367			1.365			1.543
0.456			0.894			1.234
0.289			0.945			1.113
0.398			1.184			0.675
0.56			0.798			0.789
