# Supplementary material for: The expression of the Slit-Robo signal in the retina of diabetic rats and the vitreous or fibrovascular retinal membranes of patients with proliferative diabetic retinopathy
Source: PLoS One. 2017 Oct 3;12(10):e0185795. doi: 10.1371/journal.pone.0185795 (PMC5626485; doi:10.1371/journal.pone.0185795)
Supplement: S1 File — This file included the data which revealed in the manuscript. (ZIP) [file pone.0185795.s003.zip › datas/PCR/8.20DM.xls]

## Sheet: Sheet1
Well / Set	Dye	Content	Description	Efficiency	C(t)	Quantity	Avg C(t)	Max C(t)	Min C(t)	C(t) SD	Avg Quantity	Max Quantity	Min Quantity	Quantity SD	Wellset Type
21.53		25.56		25.34
23.29		25.04		26.71
22.98		26.17		26.12
21.26		22.7		26.1
28.31		24.5		28.31
31.6		24.75		29.73
30.85		24.8		29.71
29.8		22.83		28.97
	Well / Set	Dye	Content	Description	Efficiency	C(t)	Quantity	Avg C(t)	Max C(t)	Min C(t)	C(t) SD	Avg Quantity	Max Quantity	Min Quantity	Quantity SD	Wellset Type
	A8	SBG1	Sample		0.6451	25.56
	B8	SBG1	Sample		0.5932	25.04
	C8	SBG1	Sample		0.5883	26.17
	D8	SBG1	Sample		0.6836	22.7
	E8	SBG1	Sample		0.6967	24.5
	F8	SBG1	Sample		0.7333	24.75
	G8	SBG1	Sample		0.7071	24.8
	H8	SBG1	Sample		0.6762	22.83
		Well / Set	Dye	Content	Description	Efficiency	C(t)	Quantity	Avg C(t)	Max C(t)	Min C(t)	C(t) SD	Avg Quantity	Max Quantity	Min Quantity	Quantity SD	Wellset Type
		A9	SBG1	Sample		0.6718	25.34
		B9	SBG1	Sample		0.7116	26.71
		C9	SBG1	Sample		0.6019	26.12
		D9	SBG1	Sample		0.6042	26.1
		E9	SBG1	Sample		0.6587	28.31
		F9	SBG1	Sample		0.7486	29.73
		G9	SBG1	Sample		0.6765	29.71
		H9	SBG1	Sample		0.7289	28.97
	actin		r4		vegf
sd	21.53		25.56		25.34
1	23.29		25.04		26.71
2	22.98		26.17		26.12
5	21.26		22.7		26.1
	r1		slit		r1xin
sd	28.31		24.5		28.31
1	31.6		24.75		29.73
2	30.85		24.8		29.71
5	29.8		22.83		28.97
	actin			r1	detct	r4		slit		vegf			r1xin
sd	21.53		sd	28.31	6.78	25.56	4.03	24.5	2.97	25.34	3.81		28.31	6.78
1	23.29		1	31.6	8.31	25.04	1.75	24.75	1.46	26.71	3.42		29.73	6.44
2	22.98		2	30.85	7.87	26.17	3.19	24.8	1.82	26.12	3.14		29.71	6.73
5	21.26		5	29.8	8.54	22.7	1.44	22.83	1.57	26.1	4.84		28.97	7.71
					r1			slit			vegf			r1xin
			6.78	6.78	1	2.97	2.97	1	3.81	3.81	1	6.78	6.78	1
			6.78	8.31	0.346277	2.97	1.46	2.8481	3.81	3.42	1.31039	6.78	6.44	1.26576
			6.78	7.87	0.469761	2.97	1.82	2.21914	3.81	3.14	1.59107	6.78	6.73	1.03526
			6.78	8.54	0.295248	2.97	1.57	2.63902	3.81	4.84	0.48971	6.78	7.71	0.524858
			r4
		4.03	4.03	1
		4.03	1.75	4.85678
		4.03	3.19	1.79005
		4.03	1.44	6.02099
