# Supplementary material for: The expression of the Slit-Robo signal in the retina of diabetic rats and the vitreous or fibrovascular retinal membranes of patients with proliferative diabetic retinopathy
Source: PLoS One. 2017 Oct 3;12(10):e0185795. doi: 10.1371/journal.pone.0185795 (PMC5626485; doi:10.1371/journal.pone.0185795)
Supplement: S1 File — This file included the data which revealed in the manuscript. (ZIP) [file pone.0185795.s003.zip › datas/PCR/8.20intervene.xls]

## Sheet: Sheet1
Well / Set	Dye	Content	Description	Efficiency	C(t)	Quantity	Avg C(t)	Max C(t)	Min C(t)	C(t) SD	Avg Quantity	Max Quantity	Min Quantity	Quantity SD	Wellset Type
A1	SBG1	Sample		0.7727	27.8
B1	SBG1	Sample		0.7973	25.86
C1	SBG1	Sample		0.7007	27.71
D1	SBG1	Sample		0.746	25.45
E1	SBG1	Sample		0.727	27.8
F1	SBG1	Sample		0.7599	27.9
G1	SBG1	Sample		0.7163	25.69
H1	SBG1	Sample		0.6738	26.61
r4	Well / Set	Dye	Content	Description	Efficiency	C(t)	Quantity	Avg C(t)	Max C(t)	Min C(t)	C(t) SD	Avg Quantity	Max Quantity	Min Quantity	Quantity SD	Wellset Type
	A3	SBG1	Sample		0.7195	30.81
	B3	SBG1	Sample		0.6566	27.45
	C3	SBG1	Sample		0.7113	30.43
	D3	SBG1	Sample		0.6744	29.72
	E3	SBG1	Sample		0.7598	30.98
	F3	SBG1	Sample		0.7815	30.92
	G3	SBG1	Sample		0.6498	30.74
	H3	SBG1	Sample		0.7557	30.9
slit	Well / Set	Dye	Content	Description	Efficiency	C(t)	Quantity	Avg C(t)	Max C(t)	Min C(t)	C(t) SD	Avg Quantity	Max Quantity	Min Quantity	Quantity SD	Wellset Type
	A4	SBG1	Sample		0.6916	29.45
	B4	SBG1	Sample		0.6737	27.09
	C4	SBG1	Sample		0.6968	29.58
	D4	SBG1	Sample		0.6759	28.24
	E4	SBG1	Sample		0.6741	29.21
	F4	SBG1	Sample		0.6652	29.58
	G4	SBG1	Sample		0.738	28.94
	H4	SBG1	Sample		0.7044	29.61
vegf	Well / Set	Dye	Content	Description	Efficiency	C(t)	Quantity	Avg C(t)	Max C(t)	Min C(t)	C(t) SD	Avg Quantity	Max Quantity	Min Quantity	Quantity SD	Wellset Type
	A5	SBG1	Sample		0.6798	32.89
	B5	SBG1	Sample		0.6185	32.38
	C5	SBG1	Sample		0.3923	33.08
	D5	SBG1	Sample		0.6469	31.58
	E5	SBG1	Sample		0.706	32.94
	F5	SBG1	Sample		0.619	32.19
	G5	SBG1	Sample		0.6437	29.43
	H5	SBG1	Sample		0.6122	32.36
r1xin	Well / Set	Dye	Content	Description	Efficiency	C(t)	Quantity	Avg C(t)	Max C(t)	Min C(t)	C(t) SD	Avg Quantity	Max Quantity	Min Quantity	Quantity SD	Wellset Type
	A6	SBG1	Sample		0.5908	31.4
	B6	SBG1	Sample		1.0526	28.63
	C6	SBG1	Sample		0.7182	30.64
	D6	SBG1	Sample		0.8051	30.36
	E6	SBG1	Sample		0.8562	29.68
	F6	SBG1	Sample		0.7726	30.16
	G6	SBG1	Sample		0.7857	30.62
	H6	SBG1	Sample		0.528	30.5
	actin			r4		r4	slit			vegf			r1xin
SD	27.8		3.01	30.81	3.01	1	29.45	1.65		32.89	5.09	3.6	31.4	3.6	1
1	25.86		3.01	27.45	1.59	2.67586	27.09	1.23		32.38	6.52	3.6	28.63	2.77	1.77769
2	27.71		3.01	30.43	2.72	1.22264	29.58	1.87		33.08	5.37	3.6	30.64	2.93	1.59107
5	25.45		3.01	29.72	4.27	0.417544	28.24	2.79		31.58	6.13	3.6	30.36	4.91	0.403321
SD	27.8		3.18	30.98	3.18	1	29.21	1.41		32.94	5.14	1.88	29.68	1.88	1
SD+S	27.9		3.18	30.92	3.02	1.11729	29.58	1.68		32.19	4.29	1.88	30.16	2.26	0.768438
DM	25.69		3.18	30.74	5.05	0.273573	28.94	3.25		29.43	3.74	1.88	30.62	4.93	0.120742
DM+S	26.61		3.18	30.9	4.29	0.463294	29.61	3		32.36	5.75	1.88	30.5	3.89	0.248273
			slit					vegf
	SD	1.65	1.65	1		5.09	5.09	1
	1	1.65	1.23	1.33793		5.09	6.52	0.371131
	2	1.65	1.87	0.858565		5.09	5.37	0.823591
	5	1.65	2.79	0.45376		5.09	6.13	0.486327
	SD	1.41	1.41	1		5.14	5.14	1
	SD+S	1.41	1.68	0.82932		5.14	4.29	1.8025
	DM	1.41	3.25	0.279322		5.14	3.74	2.63902
	DM+S	1.41	3	0.332171		5.14	5.75	0.655197
