# Supplementary material for: The expression of the Slit-Robo signal in the retina of diabetic rats and the vitreous or fibrovascular retinal membranes of patients with proliferative diabetic retinopathy
Source: PLoS One. 2017 Oct 3;12(10):e0185795. doi: 10.1371/journal.pone.0185795 (PMC5626485; doi:10.1371/journal.pone.0185795)
Supplement: S1 File — This file included the data which revealed in the manuscript. (ZIP) [file pone.0185795.s003.zip › datas/PCR/8.26DM RAT .xls]

## Sheet: Sheet1
Well / Set	Dye	Content	Description	Efficiency	C(t)	Quantity	Avg C(t)	Max C(t)	Min C(t)	C(t) SD	Avg Quantity	Max Quantity	Min Quantity	Quantity SD	Wellset Type
A1	SBG1	Sample		0.9309	17.14
B1	SBG1	Sample		0.8749	17.57
C1	SBG1	Sample		1.122	17.62
D1	SBG1	Sample		0.8759	17.45
E1	SBG1	Sample		0.7856	24.79
F1	SBG1	Sample		0.7726	26.26
G1	SBG1	Sample		0.9791	25.95
H1	SBG1	Sample		0.7677	27.47
Well / Set	Dye	Content	Description	Efficiency	C(t)	Quantity	Avg C(t)	Max C(t)	Min C(t)	C(t) SD	Avg Quantity	Max Quantity	Min Quantity	Quantity SD	Wellset Type
A2	SBG1	Sample		0.9806	21.19
B2	SBG1	Sample		0.8269	21.01
C2	SBG1	Sample		1.0055	21.32
D2	SBG1	Sample		1.1129	22.72
E2	SBG1	Sample		1.0576	20.35
F2	SBG1	Sample		1.0645	20.63
G2	SBG1	Sample		0.9658	21.07
H2	SBG1	Sample		0.9465	20.65
								r1				slit2				vegf
			17.14			7.65	24.79	7.65	1		4.05	21.19	4.05	1	3.21	20.35	3.21	1
			17.57			7.65	26.26	8.69	0.486327		4.05	21.01	3.44	1.52626	3.21	20.63	3.06	1.10957
			17.62			7.65	25.95	8.33	0.624165		4.05	21.32	3.7	1.27456	3.21	21.07	3.45	0.846745
			17.45			7.65	27.47	10.02	0.193446		4.05	22.72	5.27	0.429283	3.21	20.65	3.2	1.00696
			Well / Set	Dye	Content	Description	Efficiency	C(t)	Quantity	Avg C(t)	Max C(t)	Min C(t)	C(t) SD	Avg Quantity	Max Quantity	Min Quantity	Quantity SD	Wellset Type
			A1	SBG1	Sample		0.9662	18.01
			B1	SBG1	Sample		0.9072	18.5
			C1	SBG1	Sample		0.9383	18.48
			D1	SBG1	Sample		0.9073	18.38
			E1	SBG1	Sample		0.797	25.76
			F1	SBG1	Sample		0.8038	27.26
			G1	SBG1	Sample		0.851	26.84
			H1	SBG1	Sample		0.8208	28.47
									r1
				18.01		7.75	25.76	7.75	1
				18.5		7.75	27.26	8.76	0.496546
				18.48		7.75	26.84	8.36	0.655197
				18.38		7.75	28.47	10.09	0.19751
