# Supplementary material for: The expression of the Slit-Robo signal in the retina of diabetic rats and the vitreous or fibrovascular retinal membranes of patients with proliferative diabetic retinopathy
Source: PLoS One. 2017 Oct 3;12(10):e0185795. doi: 10.1371/journal.pone.0185795 (PMC5626485; doi:10.1371/journal.pone.0185795)
Supplement: S1 File — This file included the data which revealed in the manuscript. (ZIP) [file pone.0185795.s003.zip › datas/PCR/Proliferation membrane.xls]

## Sheet: Sheet1
		13	0.051	10101.5	515.177			1	0.064	21833.9	1397.37	2.7124
		14	0.051	11221.8	572.31			2	0.064	14464.4	925.721	1.61752
		15	0.042	12583.4	528.503			3	0.064	17318.7	1108.4	2.09724
		16	0.042	13343.8	560.439			4	0.064	13691.3	876.243	1.5635
		17	0.042	14543.5	610.826			5	0.064	12450	796.799	1.30446
		18	0.042	14606.6	613.477			6	0.064	14139	904.893	1.47502
		19	0.042	14096.6	592.057			7	0.064	11873.2	759.886	1.28347
		20	0.042	14490.5	608.602			8	0.064	10664.1	682.505	1.12143
		21	0.042	13837	581.152			9	0.064	11147.6	713.446	1.22764
		22	0.042	14008.2	588.345			10	0.064	9432.58	603.685	1.02607
		23	0.042	14255	598.708			11	0.064	10014.3	640.912	1.07049
		24	0.042	12764.5	536.11			12	0.064	11959.4	765.403	1.4277
		13	0.051	10101.5	515.177			1	0.078	14985.6	1168.87	2.26888
		14	0.051	11221.8	572.31			2	0.078	11313.4	882.444	1.5419
		15	0.042	12583.4	528.503			3	0.073	12322.6	899.549	1.70207
		16	0.042	13343.8	560.439			4	0.073	12326.4	899.825	1.60557
		17	0.042	14543.5	610.826			5	0.073	12401.7	905.327	1.48214
		18	0.042	14606.6	613.477			6	0.073	13429.7	980.367	1.59805
		19	0.042	14096.6	592.057			7	0.073	10723	782.78	1.32214
		20	0.042	14490.5	608.602			8	0.073	11951.4	872.456	1.43354
		21	0.042	13837	581.152			9	0.073	11846.2	864.772	1.48803
		22	0.042	14008.2	588.345			10	0.073	13559	989.807	1.68236
		23	0.042	14255	598.708			11	0.073	11601.8	846.93	1.4146
		24	0.042	12764.5	536.11			12	0.073	14754.7	1077.09	2.00909
		13	0.051	10101.5	515.177			1	0.064	8847.52	566.241	1.09912
		14	0.051	11221.8	572.31			2	0.064	8530.47	545.95	0.953942
		15	0.042	12583.4	528.503			3	0.064	8775.56	561.636	1.06269
		16	0.042	13343.8	560.439			4	0.064	8373.28	535.89	0.956198
		17	0.042	14543.5	610.826			5	0.064	8385.7	536.685	0.878621
		18	0.042	14606.6	613.477			6	0.064	8813.72	564.078	0.919477
		19	0.042	14096.6	592.057			7	0.064	8469.87	542.071	0.915573
		20	0.042	14490.5	608.602			8	0.064	8591.52	549.857	0.903476
		21	0.042	13837	581.152			9	0.064	8307.2	531.661	0.914839
		22	0.042	14008.2	588.345			10	0.064	8270.69	529.324	0.899683
		23	0.042	14255	598.708			11	0.064	8030.45	513.949	0.858429
		24	0.042	12764.5	536.11			12	0.064	7967.13	509.896	0.951104
