# Supplementary material for: The expression of the Slit-Robo signal in the retina of diabetic rats and the vitreous or fibrovascular retinal membranes of patients with proliferative diabetic retinopathy
Source: PLoS One. 2017 Oct 3;12(10):e0185795. doi: 10.1371/journal.pone.0185795 (PMC5626485; doi:10.1371/journal.pone.0185795)
Supplement: S1 File — This file included the data which revealed in the manuscript. (ZIP) [file pone.0185795.s003.zip › datas/PCR/RAT results.xls]

## Sheet: Sheet1
		R1	SLIT2	VEGF					r1	slit2	vegf
	sd	1	1	1					1	1	1
	1	1.03527	2.45	1.30134					4.69134	1.6245	1.37113
	3	1.26576	2.73	1.72907					7.26015	1.87905	1.82359
	5	2.40332	2.93	2.52486					2.63902	1.16473	1.48633
	SD	1	1	1					1	1	1
	1	1.47303	2.41162	1.31951					4.08405	1.59107	1.31039
	3	1.91853	2.80889	1.71713					6.1475	1.82766	1.59107
	5	2.46229	2.94854	2.52851					2.37841	1.14076	0.48971
	SD	1	1	1					1	1	1
	1	1.54337	2.46229	1.26576					4.16986	1.54756	1.37371
	3	2.20381	2.65737	1.71713					6.36429	1.72907	1.80664
	5	2.86791	2.8481	2.51763					2.47942	1.10191	1.48633
										1
										1.33793
										1.85857
										1.45376
							Well / Set	Dye	Content	Description	Efficiency	C(t)	Quantity	Avg C(t)	Max C(t)	Min C(t)	C(t) SD	Avg Quantity	Max Quantity	Min Quantity	Quantity SD	Wellset Type
	Well / Set	Dye	Content	Description	Efficiency	C(t)	Quantity	Avg C(t)	Max C(t)	Min C(t)	C(t) SD	Avg Quantity	Max Quantity	Min Quantity	Quantity SD	Wellset Type
	E8	SBG1	Sample		1.0778	21.84
	F8	SBG1	Sample		1.0185	22.17
	G8	SBG1	Sample		0.9165	22.08
	H8	SBG1	Sample		1.0163	20.16
			ACTIN				R1XIN				SLIT				VEGF
			19.6			6.71	26.31	6.71	1	2.97	22.57	2.97	1	3.85	23.45	3.85	1
			21.34			6.71	27.87	6.53	1.13288	2.97	22.86	1.52	2.73208	3.85	24.81	3.47	1.30134
			21.14			6.71	27.7	6.56	1.10957	2.97	22.82	1.68	2.44528	3.85	24.2	3.06	1.72907
			19.43			6.71	27.05	7.62	0.532185	2.97	20.85	1.42	2.92817	3.85	24.21	4.78	0.524858
					ACTIN		SLIT
					19.6	3.99	23.59	3.99	1		2.24	21.84	2.24	1
					21.34	3.99	23.84	2.5	2.80889		2.24	22.17	0.83	2.65737
					21.14	3.99	23.86	2.72	2.41162		2.24	22.08	0.94	2.46229
					19.43	3.99	21.86	2.43	2.94854		2.24	20.16	0.73	2.8481
		Well / Set	Dye	Content	Description	Efficiency	C(t)	Quantity	Avg C(t)	Max C(t)	Min C(t)	C(t) SD	Avg Quantity	Max Quantity	Min Quantity	Quantity SD	Wellset Type
		A9	SBG1	Sample		0.9161	23.12
		B9	SBG1	Sample		1.0825	24.52
		C9	SBG1	Sample		1.1026	23.88
		D9	SBG1	Sample		1.063	23.9
				Well / Set	Dye	Content	Description	Efficiency	C(t)	Quantity	Avg C(t)	Max C(t)	Min C(t)	C(t) SD	Avg Quantity	Max Quantity	Min Quantity	Quantity SD	Wellset Type
				A9	SBG1	Sample		0.83	24.74
				B9	SBG1	Sample		0.7116	26.08
				C9	SBG1	Sample		0.76	25.5
				D9	SBG1	Sample		0.7521	25.49
			ACTIN			R1XIN
			27.65		5.48	33.13	5.48	1		5.94	33.59	5.94	1
			25.71		5.48	29.89	4.18	2.46229		5.94	30.13	4.42	2.86791
			27.55		5.48	32.09	4.54	1.91853		5.94	32.35	4.8	2.20381
			25.3		5.48	31.86	6.56	0.473029		5.94	32.12	6.82	0.543367
							ACTIN			VEGF
							19.6		5.14	24.74	5.14	1		3.52	23.12	3.52	1
							21.34		5.14	26.08	4.74	1.31951		3.52	24.52	3.18	1.26576
							21.14		5.14	25.5	4.36	1.71713		3.52	23.88	2.74	1.71713
							19.43		5.14	25.49	6.06	0.528509		3.52	23.9	4.47	0.517632
