# Supplementary material for: The expression of the Slit-Robo signal in the retina of diabetic rats and the vitreous or fibrovascular retinal membranes of patients with proliferative diabetic retinopathy
Source: PLoS One. 2017 Oct 3;12(10):e0185795. doi: 10.1371/journal.pone.0185795 (PMC5626485; doi:10.1371/journal.pone.0185795)
Supplement: S1 File — This file included the data which revealed in the manuscript. (ZIP) [file pone.0185795.s003.zip › datas/PCR/the result of Proliferation membrane.xls]

## Sheet: Sheet1
	ACTIN
	1	0.063	9407.46	592.67
	2	0.063	10383.6	654.164
	3	0.063	10827.9	682.159
	4	0.063	11614	731.681
	5	0.063	12560	791.277
	6	0.063	12508.6	788.039
	7	0.063	12335.9	777.159
	8	0.063	12444.5	784.004
	9	0.063	12091.1	761.738
	10	0.063	12126	763.94
	11	0.063	12112.3	763.078
	12	0.063	11654.4	734.227
	SLIT2							slit2
	1	0.073	21315.5	1556.03		592.67		2.62546
	2	0.073	13922.1	1016.31		654.164		1.55361
	3	0.063	17430	1098.09		682.159		1.60973
	4	0.063	13736.7	865.415		731.681		1.18278
	5	0.063	12575.8	792.272		791.277		1.00126
	6	0.063	14236.8	896.918		788.039		1.13816
	7	0.063	12020.2	757.272		777.159		0.974411
	8	0.057	10921	622.497		784.004		0.793997
	9	0.057	11434.3	651.758		761.738		0.855619
	10	0.057	9535.3	543.512		763.94		0.711459
	11	0.057	10322.6	588.39		763.078		0.771075
	12	0.047	12854.8	604.175		734.227		0.822872
	ROBO1							robo1
	1	0.078	15044.5	1173.47		592.67		1.97998			1	0.075	15275.4	1145.65	592.67	1.93304
	2	0.062	12071.6	748.438		654.164		1.14411			2	0.063	12018.5	757.164	654.164	1.15745
	3	0.063	12832.8	808.466		682.159		1.18516			3	0.073	12308	898.486	682.159	1.31712
	4	0.063	12931	814.651		731.681		1.1134			4	0.078	12191.8	950.964	731.681	1.2997
	5	0.063	12761.1	803.948		791.277		1.01601			5	0.065	12759.8	829.385	791.277	1.04816
	6	0.057	14450.7	823.69		788.039		1.04524			6	0.07	13596.7	951.772	788.039	1.20777
	7	0.052	11515.6	598.812		777.159		0.770514			7	0.042	11935.1	501.275	777.159	0.645009
	8	0.052	13119.2	682.197		784.004		0.870145			8	0.048	13324.4	639.572	784.004	0.815777
	9	0.052	12938.4	672.795		761.738		0.883237			9	0.058	12649.3	733.658	761.738	0.963137
	10	0.052	14906.9	775.159		763.94		1.01469			10	0.058	14297.1	829.233	763.94	1.08547
	11	0.052	12206.8	634.751		763.078		0.83183			11	0.034	12705.6	431.989	763.078	0.566114
	12	0.059	15622.4	921.724		734.227		1.25537			12	0.06	15588.3	935.298	734.227	1.27385
	VEGF							vegf
	1	0.055	9147.92	503.135		592.67		0.84893
	2	0.042	9252.96	388.624		654.164		0.594078
	3	0.042	9411.35	395.277		682.159		0.57945
	5	0.048	8923.07	428.307		731.681		0.585375
	6	0.048	8904.45	427.414		791.277		0.540157
	7	0.048	9231.81	443.127		788.039		0.562316
	8	0.048	8782.53	421.561		777.159		0.542439
	9	0.039	8948	348.972		784.004		0.445115
	10	0.039	8552.4	333.544		761.738		0.437872
	11	0.043	8359.43	359.455		763.94		0.470528
	12	0.023	8258.13	189.937		763.078		0.248909
	13	0.036	8200.72	295.226		734.227		0.402091
