# Supplementary material for: The expression of the Slit-Robo signal in the retina of diabetic rats and the vitreous or fibrovascular retinal membranes of patients with proliferative diabetic retinopathy
Source: PLoS One. 2017 Oct 3;12(10):e0185795. doi: 10.1371/journal.pone.0185795 (PMC5626485; doi:10.1371/journal.pone.0185795)
Supplement: S1 File — This file included the data which revealed in the manuscript. (ZIP) [file pone.0185795.s003.zip › datas/WESTERN/robo1.xls]

## Sheet: Sheet1
		actin
		1	0.014	37.628		0.526792					1		111.903
		3	0.016	33.192		0.531072					2		61.702
		5	0.014	39.427		0.551978					3		41.833
		6	0.013	38.423		0.499499					4		53.014
		r1
		sd	0.029	150.473	0.005	16.09	0.08045	0.526792	0.152717	1
		1	0.029	110.876	0.011	55.687	0.612557	0.531072	1.15343	7.55277
		3	0.029	89.588	0.013	76.975	1.00067	0.551978	1.81289	11.8709
		6	0.029	127.809	0.007	38.754	0.271278	0.499499	0.5431	3.55626
		5	0.029	166.563
		sd	16.09	0.007	0.11263		0.526792	0.213804	1
		1	55.687	0.014	0.779618		0.531072	1.46801	6.86615
		3	76.975	0.017	1.30858		0.551978	2.3707	11.0882
		6	38.754	0.007	0.271278		0.499499	0.5431	2.54018
		sd	16.09	0.006	0.09654		0.526792	0.18326	1
		1	55.687	0.014	0.779618		0.531072	1.46801	8.01051
		3	76.975	0.015	1.15462		0.551978	2.0918	11.4143
		6	38.754	0.008	0.310032		0.499499	0.620686	3.38691
