# Supplementary material for: The expression of the Slit-Robo signal in the retina of diabetic rats and the vitreous or fibrovascular retinal membranes of patients with proliferative diabetic retinopathy
Source: PLoS One. 2017 Oct 3;12(10):e0185795. doi: 10.1371/journal.pone.0185795 (PMC5626485; doi:10.1371/journal.pone.0185795)
Supplement: S1 File — This file included the data which revealed in the manuscript. (ZIP) [file pone.0185795.s003.zip › datas/WESTERN/slit2.xls]

## Sheet: Sheet1
	actin
	sd	0.019	51.926		0.986594
	1	0.023	41.692		0.958916
	3	0.02	42.809		0.85618
	6	0.018	44.755		0.80559
	slit2
	sd	0.016	46.21	0.986594	0.73936		0.749407	1
	1	0.03	34.969	0.958916	1.04907		1.09402	1.45984
	3	0.03	40.18	0.85618	1.2054		1.40788	1.87866
	6	0.027	42.674	0.84559	1.1522		1.3626	1.81823
	sd	0.018	50.163	0.986594	0.902934		0.915203	1
	1	0.031	38.861	0.958916	1.20469		1.25631	1.37271
	3	0.031	42.649	0.85618	1.32212		1.54421	1.68728
	6	0.024	38.695	0.84559	0.92868		1.09826	1.20002
	sd	0.013	35.662	0.986594	0.463606		0.469906	1
	1	0.029	35.187	0.958916	1.02042		1.06414	2.26459
	3	0.028	51.297	0.85618	1.43632		1.67759	3.57005
	6	0.024	37.429	0.84559	0.898296		1.06233	2.26073
											红的未用
	sd	0.015	41.766	0.986594	0.62649		0.635003	1
	1	0.029	34.908	0.958916	1.01233		1.0557	1.66252
	3	0.027	34.4	0.85618	0.9288		1.08482	1.70837
	6	0.023	37.166	0.84559	0.854818		1.01091	1.59198
		6
