# Supplementary material for: The expression of the Slit-Robo signal in the retina of diabetic rats and the vitreous or fibrovascular retinal membranes of patients with proliferative diabetic retinopathy
Source: PLoS One. 2017 Oct 3;12(10):e0185795. doi: 10.1371/journal.pone.0185795 (PMC5626485; doi:10.1371/journal.pone.0185795)
Supplement: S1 File — This file included the data which revealed in the manuscript. (ZIP) [file pone.0185795.s003.zip › datas/WESTERN/╨┬╜¿ Microsoft Office Excel 97-2003 ╣ñ╫≈▒φ (2).xls]

## Sheet: Sheet1
			0.07425
			0.53924
			0.953976
			0.805828				0.203832
							0.704895
							1.13932		0.364542
				0.559146			1.47011
				0.7601
				0.653361
				0.60786
											0.297
											0.75891
								0.431791			1.07284
											1.11759
											0.531167

## Sheet: Sheet2
		1	0.054	148.001		4.471	0.241434
		2	0.054	114.267		38.205	2.06307
		3	0.054	85.064		67.408	3.64003
		4	0.054	81.661		70.811	3.82379
		5	0.054	152.472		0
			1	0.047	96.816	38.699		1.81885
			2	0.047	81.515	54		2.538
			3	0.047	90.6	44.915		2.111
			4	0.047	98.888	36.627		1.72147
			5	0.047	135.515	0
