# Supplementary material for: The expression of the Slit-Robo signal in the retina of diabetic rats and the vitreous or fibrovascular retinal membranes of patients with proliferative diabetic retinopathy
Source: PLoS One. 2017 Oct 3;12(10):e0185795. doi: 10.1371/journal.pone.0185795 (PMC5626485; doi:10.1371/journal.pone.0185795)
Supplement: S1 File — This file included the data which revealed in the manuscript. (ZIP) [file pone.0185795.s003.zip › datas/WESTERN/╨┬╜¿ Microsoft Office Excel 97-2003 ╣ñ╫≈▒φ.xls]

## Sheet: Sheet1
									1
		slit
	sd	0.001	74.25		0.07425			1	0.002	101.916		0.203832			1	0.003	99		0.297
	1	0.013	41.48		0.53924			2	0.015	46.993		0.704895			2	0.015	50.594		0.75891
	3	0.024	39.749		0.953976			3	0.027	42.197		1.13932			3	0.026	41.263		1.07284
	5	0.023	35.036		0.805828			4	0.032	45.941		1.47011			5	0.028	39.914		1.11759
	aactin1
	1	0.014	39.939		0.559146		0.07425	0.132792		1
	2	0.02	38.005		0.7601		0.53924	0.709433		5.34245
	3	0.017	38.433		0.653361		0.953976	1.46011		10.9954
	4	0.015	40.524		0.60786		0.805828	1.32568		9.98315
					0.559146		0.203832	0.364542		1
					0.7601		0.704895	0.927371		2.54394
					0.653361		1.13932	1.74378		4.78349
					0.60786		1.47011	2.4185		6.63437
					0.559146		0.297	0.531167		1
					0.7601		0.75891	0.998434		1.8797
					0.653361		1.07284	1.64203		3.09136
					0.60786		1.11759	1.83857		3.46137
					0.559146		0.241434	0.431791		1
					0.7601		2.06307	2.71421		6.28594
					0.653361		3.64003	5.57124		12.9026
					0.60786		3.82379	6.29058		14.5686
